# Supplementary material for: Adaptation to a low carbohydrate high fat diet is rapid but impairs endurance exercise metabolism and performance despite enhanced glycogen availability
Source: J Physiol. 2020 Aug 19;599(3):771–90. doi: 10.1113/JP280221 (PMC7891450; doi:10.1113/JP280221)
Supplement: Supplementary file 1 — Statistical Summary Document [file TJP-599-771-s001.xlsx]

## Sheet: Statistical Summary Table
Statistical Summary Document
Manuscript Title:	Adaptation to Low Carbohydrate High Fat diet is rapid but impairs endurance exercise metabolism and performance despite enhanced glycogen availability
Authors:	Louise M Burke, Jamie Whitfield, Ida A. Heikura, Megan L.R. Ross, Nicolin Tee, Sara F. Forbes, Rebecca Hall, Alannah K.A. McKay, Alice M. Wallett and Avish P. Sharma
Animal model used, if applicable:	n/a
Underlying hypothesis:	We hypothesised that substantial changes in substrate utilisation during exercise would both occur and reverse in 5-6 d, and that negative effects on performance due to LCHF would be overturned by a 1-d protocol known to at least normalise muscle glycogen.
Definitions of ‘n’:	n = 13 world-class male race walkers
Statistical summary table:
Experimental question number	Finding/ conclusion	Experimental location/variable	Mean value	Standard Deviation	n	P	Units	Data comparisons	Statistical test	Any other variable	Figure/table in which data are presented	Comments
Multiple comparisons for the same question are shown in different rows		e.g. cortex vs cerebellum or genotype	(or other summary statistic)	(SD)	(value)	If P is considered significant against a stated confidence limit, authors may indicate tyhis in bold		e.g. WT vs KO		e.g. subjects’ age or sex		e.g. observation
Is oxygen consumption (VO2) elevated during incremental exercise following adaptation to either a HCHO or LCHF diet?	Main effect of exercise intensity (stage) p<0.0001, no effect of diet (p=0.8121)	HCHO - Baseline Stage 1	42	3.5	6	-	mL/kg/min	Baseline vs. Adapt	2way ANOVA (stage x diet), Bonferroni post-hoc		Figure 2A
		HCHO - Baseline Stage 2	46.49	4.05	6	-
		HCHO - Baseline Stage 3	51.74	3.41	6	-
		HCHO - Baseline Stage 4	55.93	4.52	6	-
		HCHO - Adapt Stage 1	41.31	4.16	6	0.3201
		HCHO - Adapt Stage 2	45.91	4.92	6	0.5146
		HCHO - Adapt Stage 3	52.13	4.58	6	>0.9999
		HCHO - Adapt Stage 4	55.64	5.65	6	>0.9999
	Main effect of exercise intensity (stage) p<0.0001, main effect of diet (p=0.0314)	LCHF - Baseline Stage 1	42.71	4.32	7	-	mL/kg/min	Baseline vs. Adapt	2way ANOVA (stage x diet), Bonferroni post-hoc		Figure 2A
		LCHF - Baseline Stage 2	47.52	4.22	7	-
		LCHF - Baseline Stage 3	55.8	4.44	7	-
		LCHF - Baseline Stage 4	59.43	4.7	7	-
		LCHF- Adapt Stage 1	44.85	4.57	7	<0.0001
		LCHF- Adapt Stage 2	50.49	4.69	7	<0.0001
		LCHF- Adapt Stage 3	56.33	5.17	7	<0.0001
		LCHF- Adapt Stage 4	61.93	5.3	7	<0.0001
Is carbohydrate utilisation altered during incremental exercise following adaptation to either a HCHO or LCHF diet?	Main effect of exercise intensity (stage) p<0.0001, main effect of diet (p=0.0359)	HCHO - Baseline Stage 1	2.52	0.39	6	-	g/min	Baseline vs. Adapt	2way ANOVA (stage x diet), Bonferroni post-hoc		Figure 2B
		HCHO - Baseline Stage 2	3.18	0.32	6	-
		HCHO - Baseline Stage 3	4.08	0.44	6	-
		HCHO - Baseline Stage 4	5.17	0.65	6	-
		HCHO - Adapt Stage 1	2.1	0.53	6	0.0004
		HCHO - Adapt Stage 2	2.69	0.51	6	<0.0001
		HCHO - Adapt Stage 3	3.67	0.72	6	0.0005
		HCHO - Adapt Stage 4	4.42	0.96	6	<0.0001
	Main effect of exercise intensity (stage) p<0.0001, main effect of diet p<0.0001	LCHF - Baseline Stage 1	2.78365	0.378396	7	-	g/min	Baseline vs. Adapt	2way ANOVA (stage x diet), Bonferroni post-hoc		Figure 2B
		LCHF - Baseline Stage 2	3.63118	0.674602	7	-
		LCHF - Baseline Stage 3	4.41035	0.776057	7	-
		LCHF - Baseline Stage 4	5.71034	0.90414	7	-
		LCHF- Adapt Stage 1	0.15	0.53	7	<0.0001
		LCHF- Adapt Stage 2	0.722	0.267	7	<0.0001
		LCHF- Adapt Stage 3	1.551	0.599	7	<0.0001
		LCHF- Adapt Stage 4	2.852	0.917	7	<0.0001
Is fat utilisation altered during incremental exercise following adaptation to either a HCHO or LCHF diet?	Main effect of exercise intensity (stage) p<0.0001, no effect of diet p=0.1394	HCHO - Baseline Stage 1	0.44829	0.152345	6	-	g/min	Baseline vs. Adapt	2way ANOVA (stage x diet), Bonferroni post-hoc		Figure 2C	No main effect of diet
		HCHO - Baseline Stage 2	0.35012	0.101688	6	-
		HCHO - Baseline Stage 3	0.192065	0.144645	6	-
		HCHO - Baseline Stage 4	0.018	0.046	6	-
		HCHO - Adapt Stage 1	0.56777	0.133227	6	0.0092
		HCHO - Adapt Stage 2	0.495135	0.217787	6	0.0025
		HCHO - Adapt Stage 3	0.33674	0.260809	6	0.003
		HCHO - Adapt Stage 4	0.199	0.259	6	0.0003
	Main effect of exercise intensity (stage) p<0.0001, main effect of diet p<0.0001	LCHF - Baseline Stage 1	0.374284	0.139749	7	-	g/min	Baseline vs. Adapt	2way ANOVA (stage x diet), Bonferroni post-hoc		Figure 2C
		LCHF - Baseline Stage 2	0.219274	0.119712	7	-
		LCHF - Baseline Stage 3	0.159	0.099	7	-
		LCHF - Baseline Stage 4	0.01	0.025	7	-
		LCHF- Adapt Stage 1	1.43	0.263	7	<0.0001
		LCHF- Adapt Stage 2	1.365	0.228	7	<0.0001
		LCHF- Adapt Stage 3	1.247	0.209	7	<0.0001
		LCHF- Adapt Stage 4	0.943	0.207	7	<0.0001
Is circulating blood glucose altered during incremental exercise following adaptation to either a HCHO or LCHF diet?	Main effect of exercise intensity (stage) p<0.0001, no effect of diet p=0.694	HCHO - Baseline Rest	5.91667	0.998833	6	-	mmol/L	Baseline vs. Adapt	2way ANOVA (stage x diet), Bonferroni post-hoc		Figure 3A
		HCHO - Baseline Stage 1	5.31667	1.01669	6	-
		HCHO - Baseline Stage 2	4.85	0.946044	6	-
		HCHO - Baseline Stage 3	4.88333	0.941099	6	-
		HCHO - Baseline Stage 4	5.2	0.672309	6	-
		HCHO - Baseline Max	6.48333	1.04195	6	-
		HCHO - Adapt Rest	4.96667	1.32916	6	0.2192
		HCHO - Adapt Stage 1	5.31667	1.01669	6	>0.9999
		HCHO - Adapt Stage 2	4.86667	0.922316	6	>0.9999
		HCHO - Adapt Stage 3	5.06667	0.84301	6	>0.9999
		HCHO - Adapt Stage 4	5.7	0.74027	6	>0.9999
		HCHO - Adapt Max	7.65	0.50892	6	0.0713
	Main effect of exercise intensity (stage) p<0.0001, no effect of diet p=0.3084	LCHF - Baseline Rest	5.43333	0.90037	6	-	mmol/L	Baseline vs. Adapt	2way ANOVA (stage x diet), Bonferroni post-hoc		Figure 3A
		LCHF - Baseline Stage 1	5.4	0.648074	6	-
		LCHF - Baseline Stage 2	4.76667	0.628225	6	-
		LCHF - Baseline Stage 3	4.8	0.748331	6	-
		LCHF - Baseline Stage 4	5.28333	1.13563	6	-
		LCHF - Baseline Max	7.1	1.70529	6	-
		LCHF- Adapt Rest	4.8	0.438178	6	0.3834
		LCHF- Adapt Stage 1	4.95	0.388587	6	0.8421
		LCHF- Adapt Stage 2	4.91667	0.661564	6	>0.9999
		LCHF- Adapt Stage 3	5	0.579655	6	>0.9999
		LCHF- Adapt Stage 4	5.71667	0.978604	6	>0.9999
		LCHF- Adapt Max	6.2	0.993982	6	0.2286
Is circulating blood lactate altered during incremental exercise following adaptation to either a HCHO or LCHF diet?	Main effect of exercise intensity (stage) p<0.0001, no effect of diet p=0.3206	HCHO - Baseline Rest	1.63333	0.408248	6	-	mmol/L	Baseline vs. Adapt	2way ANOVA (stage x diet), Bonferroni post-hoc		Figure 3B
		HCHO - Baseline Stage 1	2.05	0.49295	6	-
		HCHO - Baseline Stage 2	2.25	0.728697	6	-
		HCHO - Baseline Stage 3	3.05	0.739594	6	-
		HCHO - Baseline Stage 4	5.46667	1.14659	6	-
		HCHO - Baseline Max	13.6333	2.85073	6	-
		HCHO - Adapt Rest	1.75	0.350714	6	>0.9999
		HCHO - Adapt Stage 1	1.85	0.476445	6	>0.9999
		HCHO - Adapt Stage 2	2.3	0.473286	6	>0.9999
		HCHO - Adapt Stage 3	2.6	0.814862	6	>0.9999
		HCHO - Adapt Stage 4	4.35	1.28802	6	>0.9999
		HCHO - Adapt Max	12.9167	4.63008	6	>0.9999
	Main effect of exercise intensity (stage) p<0.0001, main effect of diet p=0.0133	LCHF - Baseline Rest	1.91667	0.584523	6	-	mmol/L	Baseline vs. Adapt	2way ANOVA (stage x diet), Bonferroni post-hoc		Figure 3B
		LCHF - Baseline Stage 1	2.43333	0.656252	6	-
		LCHF - Baseline Stage 2	2.28333	0.449073	6	-
		LCHF - Baseline Stage 3	3.33333	0.79666	6	-
		LCHF - Baseline Stage 4	5.26667	1.06708	6	-
		LCHF - Baseline Max	11.2333	2.68676	6	-
		LCHF- Adapt Rest	0.983333	0.318852	6	0.2051
		LCHF- Adapt Stage 1	1.31667	0.354495	6	0.0769
		LCHF- Adapt Stage 2	1.41667	0.587934	6	0.2873
		LCHF- Adapt Stage 3	2.05	0.535724	6	0.0295
		LCHF- Adapt Stage 4	4.06667	1.25326	6	0.0482
		LCHF- Adapt Max	11.2667	3.97324	6	>0.9999
Are circulating blood ketones (BHB) altered during incremental exercise following adaptation to either a HCHO or LCHF diet?	No effect of exercise intensity (stage) p=0.7258, no effect of diet p=0.0686	HCHO - Baseline Rest	0.1	1.52024e-17	6	-	mmol/L	Baseline vs. Adapt	2way ANOVA (stage x diet), Bonferroni post-hoc		Figure 3C
		HCHO - Baseline Stage 1	0.05	0.0547723	6	-
		HCHO - Baseline Stage 2	0.0666667	0.0516398	6	-
		HCHO - Baseline Stage 3	0.0666667	0.0516398	6	-
		HCHO - Baseline Stage 4	0.0833333	0.0408248	6	-
		HCHO - Baseline Max	0.1	1.52024e-17	6	-
		HCHO - Adapt Rest	0.1	1.52024e-17	6	>0.9999
		HCHO - Adapt Stage 1	0.1	0.0632456	6	0.4122
		HCHO - Adapt Stage 2	0.1	1.52024e-17	6	>0.9999
		HCHO - Adapt Stage 3	0.133333	0.136626	6	0.1069
		HCHO - Adapt Stage 4	0.116667	0.0408248	6	>0.9999
		HCHO - Adapt Max	0.1	1.52024e-17	6	>0.9999
	Main effect of exercise intensity (stage) p<0.0001, main effect of diet p=0.0080	LCHF - Baseline Rest	0.0833333	0.0408248	6	-	mmol/L	Baseline vs. Adapt	2way ANOVA (stage x diet), Bonferroni post-hoc		Figure 3C
		LCHF - Baseline Stage 1	0.1	1.52024e-17	6	-
		LCHF - Baseline Stage 2	0.1	1.52024e-17	6	-
		LCHF - Baseline Stage 3	0.1	1.52024e-17	6	-
		LCHF - Baseline Stage 4	0.133333	0.0816497	6	-
		LCHF - Baseline Max	0.1	1.52024e-17	6	-
		LCHF- Adapt Rest	1.33333	0.814043	6	<0.0001
		LCHF- Adapt Stage 1	1.13333	0.592171	6	<0.0001
		LCHF- Adapt Stage 2	0.9	0.551362	6	<0.0001
		LCHF- Adapt Stage 3	0.883333	0.462241	6	<0.0001
		LCHF- Adapt Stage 4	0.916667	0.470815	6	<0.0001
		LCHF- Adapt Max	0.883333	0.435507	6	<0.0001
Is oxygen consumption (VO2) elevated during a prolonged metabolic challenge (25km walk) following adaptation to either a HCHO or LCHF diet?	Main effect of distance (p=0.0002), no effect of walk number (p=0.1130)	HCHO - Walk 1 - 1km	46.72	4.51	6	0.2271 vs. Walk 2	mL/kg/min	Walk 1 vs. Walk 2 vs. Walk 3	2way ANOVA (walk number x distance), Bonferroni post-hoc		Figure 4A	No effect of walk number
		HCHO - Walk 2 - 1km	47.71	4.08	6	0.1455 vs. Walk 3
		HCHO - Walk 3 - 1km	46.61	3.82	6	>0.9999 vs. Walk 1
		HCHO - Walk 1 - 7km	47.29	3.8	6	>0.9999 vs. Walk 2
		HCHO - Walk 2 - 7km	47.55	3.94	6	0.0486 vs. Walk 3
		HCHO - Walk 3 - 7km	46.19	3.62	6	0.1504 vs. Walk 1
		HCHO - Walk 1 - 13km	46.97	4.4	6	0.0718 vs. Walk 2
		HCHO - Walk 2 - 13km	48.25	4.01	6	0.0220 vs. Walk 3
		HCHO - Walk 3 - 13km	46.72	3.56	6	>0.9999 vs. Walk 1
		HCHO - Walk 1 - 19km	48.83	3.9	6	0.9580 vs. Walk 2
		HCHO - Walk 2 - 19km	49.38	3.22	6	0.0032 vs. Walk 3
		HCHO - Walk 3 - 19km	47.46	4.26	6	0.0476 vs. Walk 1
		HCHO - Walk 1 - 25km	49.42	3.63	6	0.0359 vs. Walk 2
		HCHO - Walk 2 - 25km	50.85	3.26	6	0.0007 vs. Walk 3
		HCHO - Walk 3 - 25km	48.64	3.37	6	0.4829 vs. Walk 1
	Main effect of distance (p=0.0048), main effect of walk number (p=0.0009)	LCHF - Walk 1 - 1km	49.5	3.5	7	0.0332 vs. Walk 2	mL/kg/min	Walk 1 vs. Walk 2 vs. Walk 3	2way ANOVA (walk number x distance), Bonferroni post-hoc		Figure 4D
		LCHF - Walk 2 - 1km	52.49	3.07	7	0.0004 vs. Walk 3
		LCHF - Walk 3 - 1km	47.8	2.8	7	0.4224 vs. Walk 1
		LCHF - Walk 1 - 7km	50.52	3.99	7	0.1305 vs. Walk 2
		LCHF - Walk 2 - 7km	52.88	3.34	7	0.0018 vs. Walk 3
		LCHF - Walk 3 - 7km	49.14	2.63	7	0.3251 vs. Walk 1
		LCHF - Walk 1 - 13km	47.79	4.38	7	0.0001 vs. Walk 2
		LCHF - Walk 2 - 13km	52.88	3.44	7	0.0055 vs. Walk 3
		LCHF - Walk 3 - 13km	49.16	2.57	7	0.6924 vs. Walk 1
		LCHF - Walk 1 - 19km	50.26	3.23	7	0.0828 vs. Walk 2
		LCHF - Walk 2 - 19km	52.27	4.01	7	0.0168 vs. Walk 3
		LCHF - Walk 3 - 19km	49.55	2.84	7	>0.9999 vs. Walk 1
		LCHF - Walk 1 - 25km	51.16	2.82	7	0.0856 vs. Walk 2
		LCHF - Walk 2 - 25km	53.72	3.24	7	0.0768 vs. Walk 3
		LCHF - Walk 3 - 25km	51.11	2.31	7	>0.9999 vs. Walk 1
Is carbohydrate use altered during a prolonged metabolic challenge (25km walk) following adaptation to either a HCHO or LCHF diet?	Main effect for distance (p=0.0010), no effect of walk number (p=0.2583)	HCHO - Walk 1 - 1km	3.14	0.8	6	0.3565 vs. Walk 2	g/min	Walk 1 vs. Walk 2 vs. Walk 3	2way ANOVA (walk number x distance), Bonferroni post-hoc		Figure 4B	No effect of walk number
		HCHO - Walk 2 - 1km	2.98	0.43	6	0.0211 vs. Walk 3
		HCHO - Walk 3 - 1km	3.28	0.58	6	0.6593 vs. Walk 1
		HCHO - Walk 1 - 7km	2.8	0.32	6	0.1024 vs. Walk 2
		HCHO - Walk 2 - 7km	2.57	0.4	6	0.1180 vs. Walk 3
		HCHO - Walk 3 - 7km	2.8	0.45	6	>0.9999 vs. Walk 1
		HCHO - Walk 1 - 13km	2.85	0.59	6	0.1664 vs. Walk 2
		HCHO - Walk 2 - 13km	2.64	0.41	6	>0.9999 vs. Walk 3
		HCHO - Walk 3 - 13km	2.62	0.5	6	0.1222 vs. Walk 1
		HCHO - Walk 1 - 19km	2.47	0.54	6	>0.9999 vs. Walk 2
		HCHO - Walk 2 - 19km	2.44	0.44	6	>0.9999 vs. Walk 3
		HCHO - Walk 3 - 19km	2.41	0.61	6	>0.9999 vs. Walk 1
		HCHO - Walk 1 - 25km	2.43	0.54	6	>0.9999 vs. Walk 2
		HCHO - Walk 2 - 25km	2.33	0.63	6	>0.9999 vs. Walk 3
		HCHO - Walk 3 - 25km	2.42	0.55	6	>0.9999 vs. Walk 1
	Main effect of distance (p=0.0001), main effect of walk number (p<0.0001)	LCHF - Walk 1 - 1km	3.56	0.59	7	<0.0001 vs. Walk 2	g/min	Walk 1 vs. Walk 2 vs. Walk 3	2way ANOVA (walk number x distance), Bonferroni post-hoc		Figure 4E
		LCHF - Walk 2 - 1km	1.03	0.46	7	<0.0001 vs. Walk 3
		LCHF - Walk 3 - 1km	3.59	0.69	7	>0.9999 vs. Walk 1
		LCHF - Walk 1 - 7km	3.34	0.42	7	<0.0001 vs. Walk 2
		LCHF - Walk 2 - 7km	0.81	0.31	7	<0.0001 vs. Walk 3
		LCHF - Walk 3 - 7km	3.27	0.62	7	>0.9999 vs. Walk 1
		LCHF - Walk 1 - 13km	3.13	0.73	7	<0.0001 vs. Walk 2
		LCHF - Walk 2 - 13km	0.93	0.42	7	<0.0001 vs. Walk 3
		LCHF - Walk 3 - 13km	3.38	0.53	7	0.2194 vs. Walk 1
		LCHF - Walk 1 - 19km	2.88	0.51	7	<0.0001 vs. Walk 2
		LCHF - Walk 2 - 19km	0.99	0.54	7	<0.0001 vs. Walk 3
		LCHF - Walk 3 - 19km	2.93	0.63	7	>0.9999 vs. Walk 1
		LCHF - Walk 1 - 25km	2.62	0.74	7	<0.0001 vs. Walk 2
		LCHF - Walk 2 - 25km	1	0.48	7	<0.0001 vs. Walk 3
		LCHF - Walk 3 - 25km	2.81	0.55	7	>0.9999 vs. Walk 1
Is fat use altered during a prolonged metabolic challenge (25km walk) following adaptation to either a HCHO or LCHF diet?	Main effect of distance (p<0.0001), main effect of walk number (p=0.0028)	HCHO - Walk 1 - 1km	0.39	0.19	6	0.1028 vs. Walk 2	g/min	Walk 1 vs. Walk 2 vs. Walk 3	2way ANOVA (walk number x distance), Bonferroni post-hoc		Figure 4C
		HCHO - Walk 2 - 1km	0.47	0.12	6	<0.0001 vs. Walk 3
		HCHO - Walk 3 - 1km	0.31	0.11	6	0.0510 vs. Walk 1
		HCHO - Walk 1 - 7km	0.53	0.13	6	0.0353 vs. Walk 2
		HCHO - Walk 2 - 7km	0.62	0.11	6	0.0003 vs. Walk 3
		HCHO - Walk 3 - 7km	0.48	0.16	6	0.3241 vs. Walk 1
		HCHO - Walk 1 - 13km	0.5	0.16	6	0.0063 vs. Walk 2
		HCHO - Walk 2 - 13km	0.61	0.18	6	0.2934 vs. Walk 3
		HCHO - Walk 3 - 13km	0.55	0.21	6	0.3564 vs. Walk 1
		HCHO - Walk 1 - 19km	0.7	0.16	6	>0.9999 vs. Walk 2
		HCHO - Walk 2 - 19km	0.71	0.2	6	0.1432 vs. Walk 3
		HCHO - Walk 3 - 19km	0.65	0.28	6	0.3564 vs. Walk 1
		HCHO - Walk 1 - 25km	2.43	0.54	6	0.0918 vs. Walk 2
		HCHO - Walk 2 - 25km	2.33	0.63	6	0.0018 vs. Walk 3
		HCHO - Walk 3 - 25km	2.42	0.55	6	0.4287 vs. Walk 1
	Main effect of distance (p<0.0001), main effect of walk number (p<0.0001).	LCHF - Walk 1 - 1km	0.32	0.13	7	<0.0001 vs. Walk 2	g/min	Walk 1 vs. Walk 2 vs. Walk 3	2way ANOVA (walk number x distance), Bonferroni post-hoc		Figure 4F
		LCHF - Walk 2 - 1km	1.31	0.16	7	<0.0001 vs. Walk 3
		LCHF - Walk 3 - 1km	0.24	0.18	7	0.6868 vs. Walk 1
		LCHF - Walk 1 - 7km	0.44	0.15	7	<0.0001 vs. Walk 2
		LCHF - Walk 2 - 7km	1.4	0.17	7	<0.0001 vs. Walk 3
		LCHF - Walk 3 - 7km	0.37	0.16	7	0.9681 vs. Walk 1
		LCHF - Walk 1 - 13km	0.43	0.18	7	<0.0001 vs. Walk 2
		LCHF - Walk 2 - 13km	1.36	0.16	7	<0.0001 vs. Walk 3
		LCHF - Walk 3 - 13km	0.37	0.19	7	>0.9999 vs. Walk 1
		LCHF - Walk 1 - 19km	0.59	0.15	7	<0.0001 vs. Walk 2
		LCHF - Walk 2 - 19km	1.33	0.2	7	<0.0001 vs. Walk 3
		LCHF - Walk 3 - 19km	0.54	0.1	7	>0.9999 vs. Walk 1
		LCHF - Walk 1 - 25km	2.62	0.74	7	<0.0001 vs. Walk 2
		LCHF - Walk 2 - 25km	1	0.48	7	<0.0001 vs. Walk 3
		LCHF - Walk 3 - 25km	2.81	0.55	7	0.6641 vs. Walk 1
Is circulating glucose altered during a prolonged metabolic challenge (25km walk) following adaptation to either a HCHO or LCHF diet?	Main effect of distance (p=0.0009), main effect of walk number (p=0.3551)	HCHO - Walk 1 - Baseline	5.02	0.77	6	>0.9999 vs Walk 2	mmol/L	Walk 1 vs. Walk 2 vs. Walk 3	2way ANOVA (walk number x distance), Bonferroni post-hoc		Figure 5A
		HCHO - Walk 2 - Baseline	5.2	0.68	6	>0.9999 vs. Walk 3
		HCHO - Walk 3 - Baseline	5.52	0.74	6	0.5120 vs. Walk 1
		HCHO - Walk 1 - 1km	5.43	0.41	6	>0.9999 vs Walk 2
		HCHO - Walk 2 - 1km	5.1	0.61	6	>0.9999 vs. Walk 3
		HCHO - Walk 3 - 1km	5.25	1.13	6	>0.9999 vs. Walk 1
		HCHO - Walk 1 - 7km	6.95	0.69	6	>0.9999 vs Walk 2
		HCHO - Walk 2 - 7km	6.74	1.02	6	>0.9999 vs. Walk 3
		HCHO - Walk 3 - 7km	6.87	0.79	6	>0.9999 vs. Walk 1
		HCHO - Walk 1 - 13km	6.33	1.08	6	>0.9999 vs Walk 2
		HCHO - Walk 2 - 13km	6.25	1.2	6	>0.9999 vs. Walk 3
		HCHO - Walk 3 - 13km	6.35	1.32	6	>0.9999 vs. Walk 1
		HCHO - Walk 1 - 19km	6.25	1.22	6	0.8151 vs Walk 2
		HCHO - Walk 2 - 19km	5.85	0.61	6	0.2772 vs. Walk 3
		HCHO - Walk 3 - 19km	6.47	0.47	6	>0.9999 vs. Walk 1
		HCHO - Walk 1 - 25km	5.83	1.06	6	>0.9999 vs Walk 2
		HCHO - Walk 2 - 25km	5.92	0.82	6	>0.9999 vs. Walk 3
		HCHO - Walk 3 - 25km	6.05	0.6	6	>0.9999 vs. Walk 1
	No effect of distance (p=0.1541), main effect of walk number (p<0.0001)	LCHF - Walk 1 - Baseline	5.13	0.62	7	>0.9999 vs Walk 2	mmol/L	Walk 1 vs. Walk 2 vs. Walk 3	2way ANOVA (walk number x distance), Bonferroni post-hoc		Figure 5A
		LCHF - Walk 2 - Baseline	4.94	0.69	7	>0.9999 vs. Walk 3
		LCHF - Walk 3 - Baseline	5.04	0.91	7	>0.9999 vs. Walk 1
		LCHF - Walk 1 - 1km	5.93	0.5	7	0.0001 vs. Walk 2
		LCHF - Walk 2 - 1km	4.19	1.78	7	0.1048 vs. Walk 3
		LCHF - Walk 3 - 1km	5.03	0.81	7	0.0740 vs. Walk 1
		LCHF - Walk 1 - 7km	6.73	0.66	7	<0.0001 vs. Walk 2
		LCHF - Walk 2 - 7km	4.16	1	7	0.0002 vs. Walk 3
		LCHF - Walk 3 - 7km	5.84	0.62	7	0.0809 vs. Walk 1
		LCHF - Walk 1 - 13km	5.39	0.84	7	0.0040 vs. Walk 2
		LCHF - Walk 2 - 13km	4.07	0.73	7	0.0322 vs. Walk 3
		LCHF - Walk 3 - 13km	5.1	0.86	7	>0.9999 vs. Walk 1
		LCHF - Walk 1 - 19km	6.01	0.74	7	<0.0001 vs. walk 2
		LCHF - Walk 2 - 19km	3.53	0.88	7	0.0002 vs. Walk 3
		LCHF - Walk 3 - 19km	5.21	1.09	7	0.1347 vs. Walk 1
		LCHF - Walk 1 - 25km	5.96	1.14	7	<0.0001 vs. Walk 2
		LCHF - Walk 2 - 25km	3.51	0.87	7	<0.0001 vs. Walk 3
		LCHF - Walk 3 - 25km	5.43	1.01	7	0.5431 vs. Walk 1
Is circulating lactate altered during a prolonged metabolic challenge (25km walk) following adaptation to either a HCHO or LCHF diet?	No effect of distance (p=0.2398), no effect of Walk number (p=0.0691)	HCHO - Walk 1 - Baseline	1.9	0.57	6	0.6693 vs Walk 2	mmol/L	Walk 1 vs. Walk 2 vs. Walk 3	2way ANOVA (walk number x distance), Bonferroni post-hoc		Figure 5B
		HCHO - Walk 2 - Baseline	2.3	0.67	6	>0.9999 vs. Walk 3
		HCHO - Walk 3 - Baseline	2.53	0.34	6	0.1692 vs. Walk 1
		HCHO - Walk 1 - 1km	1.92	0.75	6	>0.9999 vs Walk 2
		HCHO - Walk 2 - 1km	1.83	0.4	6	>0.9999 vs. Walk 3
		HCHO - Walk 3 - 1km	1.93	1.06	6	>0.9999 vs. Walk 1
		HCHO - Walk 1 - 7km	1.38	0.43	6	0.6693 vs. Walk 2
		HCHO - Walk 2 - 7km	1.78	0.64	6	>0.9999 vs. Walk 3
		HCHO - Walk 3 - 7km	2.05	0.69	6	0.1350 vs. Walk 1
		HCHO - Walk 1 - 13km	1.92	0.8	6	>0.9999 vs Walk 2
		HCHO - Walk 2 - 13km	2.07	0.74	6	>0.9999 vs. Walk 3
		HCHO - Walk 3 - 13km	1.87	0.77	6	>0.9999 vs. Walk 1
		HCHO - Walk 1 - 19km	1.72	0.55	6	>0.9999 vs Walk 2
		HCHO - Walk 2 - 19km	1.47	0.27	6	0.2105 vs. Walk 3
		HCHO - Walk 3 - 19km	2.07	0.73	6	0.8567 vs. Walk 1
		HCHO - Walk 1 - 25km	1.75	0.47	6	>0.9999 vs Walk 2
		HCHO - Walk 2 - 25km	1.8	1.2	6	>0.9999 vs. Walk 3
		HCHO - Walk 3 - 25km	1.98	0.88	6	>0.9999 vs. Walk 1
	Main effect of distance (p=0.0046), main effect of walk number (p<0.0001)	LCHF - Walk 1 - Baseline	2	0.4	7	0.0063 vs. Walk 2	mmol/L	Walk 1 vs. Walk 2 vs. Walk 3	2way ANOVA (walk number x distance), Bonferroni post-hoc		Figrue 5B
		LCHF - Walk 2 - Baseline	0.91	0.25	7	<0.0001 vs. Walk 3
		LCHF - Walk 3 - Baseline	2.73	0.63	7	0.1052 vs. Walk 1
		LCHF - Walk 1 - 1km	2.61	0.8	7	0.0008 vs. Walk 2
		LCHF - Walk 2 - 1km	1.3	0.22	7	0.0001 vs. Walk 2
		LCHF - Walk 3 - 1km	2.8	0.91	7	>0.9999 vs. Walk 1
		LCHF - Walk 1 - 7km	2.37	1.21	7	0.0012 vs. Walk 2
		LCHF - Walk 2 - 7km	1.1	0.22	7	0.0013 vs. Walk 3
		LCHF - Walk 3 - 7km	2.36	1.24	7	>0.9999 vs. Walk 1
		LCHF - Walk 1 - 13km	1.51	0.46	7	>0.9999 vs Walk 2
		LCHF - Walk 2 - 13km	1.21	0.32	7	0.8842 vs. Walk 3
		LCHF - Walk 3 - 13km	1.57	0.5	7	>0.9999 vs. Walk 1
		LCHF - Walk 1 - 19km	1.86	0.91	7	0.7745 vs. Walk 2
		LCHF - Walk 2 - 19km	1.47	0.41	7	0.4673 vs. Walk 3
		LCHF - Walk 3 - 19km	1.96	0.66	7	>0.9999 vs. Walk 1
		LCHF - Walk 1 - 25km	1.31	0.66	7	0.2644 vs. Walk 2
		LCHF - Walk 2 - 25km	1.9	0.67	7	>0.9999 vs. Walk 3
		LCHF - Walk 3 - 25km	1.69	0.46	7	0.8281 vs. Walk 1
Are circulating ketones (BHB) altered during a prolonged metabolic challenge (25km walk) following adaptation to either a HCHO or LCHF diet?	No effect of distance (p=0.2998), no effect of walk number (p=0.9271)	HCHO - Walk 1 - Baseline	0.1	0	6	>0.9999 vs Walk 2	mmol/L	Walk 1 vs. Walk 2 vs. Walk 3	2way ANOVA (walk number x distance), Bonferroni post-hoc		Figure 5C
		HCHO - Walk 2 - Baseline	0.1	0	6	0.8312 vs. Walk 3
		HCHO - Walk 3 - Baseline	0.12	0.04	6	0.8312 vs. Walk 1
		HCHO - Walk 1 - 1km	0.08	0.04	6	0.8312 vs Walk 2
		HCHO - Walk 2 - 1km	0.1	0	6	0.8132 vs. Walk 3
		HCHO - Walk 3 - 1km	0.08	0.04	6	>0.9999 vs. Walk 1
		HCHO - Walk 1 - 7km	0.1	0.06	6	>0.9999 vs Walk 2
		HCHO - Walk 2 - 7km	0.1	0	6	>0.9999 vs. Walk 3
		HCHO - Walk 3 - 7km	0.1	0	6	>0.9999 vs. Walk 1
		HCHO - Walk 1 - 13km	0.1	0	6	>0.9999 vs Walk 2
		HCHO - Walk 2 - 13km	0.1	0	6	>0.9999 vs. Walk 3
		HCHO - Walk 3 - 13km	0.1	0	6	>0.9999 vs. Walk 1
		HCHO - Walk 1 - 19km	0.12	0.04	6	0.8312 vs Walk 2
		HCHO - Walk 2 - 19km	0.1	0	6	>0.9999 vs. Walk 3
		HCHO - Walk 3 - 19km	0.1	0	6	0.8312 vs. Walk 1
		HCHO - Walk 1 - 25km	0.1	0	6	>0.9999 vs Walk 2
		HCHO - Walk 2 - 25km	0.1	0	6	0.8312 vs. Walk 3
		HCHO - Walk 3 - 25km	0.12	0.04	6	0.8312 vs. Walk 1
	Main effect of distance (p<0.0001), main effect of walk number (0.0001)	LCHF - Walk 1 - Baseline	0.09	0.04	7	<0.0001 vs. Walk 2	mmol/L	Walk 1 vs. Walk 2 vs. Walk 3	2way ANOVA (walk number x distance), Bonferroni post-hoc		Figure 5C
		LCHF - Walk 2 - Baseline	1.41	0.84	7	<0.0001 vs. Walk 3
		LCHF - Walk 3 - Baseline	0.1	0	7	>0.9999 vs. Walk 1
		LCHF - Walk 1 - 1km	0.1	0	7	<0.0001 vs. Walk 2
		LCHF - Walk 2 - 1km	0.89	0.54	7	<0.0001 vs. Walk 3
		LCHF - Walk 3 - 1km	0.09	0.04	7	>0.9999 vs. Walk 1
		LCHF - Walk 1 - 7km	0.1	0	7	<0.0001 vs. Walk 2
		LCHF - Walk 2 - 7km	0.81	0.49	7	<0.0001 vs. Walk 3
		LCHF - Walk 3 - 7km	0.1	0	7	>0.9999 vs. Walk 1
		LCHF - Walk 1 - 13km	0.1	0	7	<0.0001 vs. Walk 2
		LCHF - Walk 2 - 13km	1.03	0.61	7	<0.0001 vs. Walk 3
		LCHF - Walk 3 - 13km	0.09	0.04	7	>0.9999 vs. Walk 1
		LCHF - Walk 1 - 19km	0.1	0	7	<0.0001 vs. Walk 2
		LCHF - Walk 2 - 19km	1.31	0.68	7	<0.0001 vs. Walk 3
		LCHF - Walk 3 - 19km	0.1	0	7	>0.9999 vs. Walk 1
		LCHF - Walk 1 - 25km	0.11	0.04	7	<0.0001 vs. Walk 2
		LCHF - Walk 2 - 25km	1.67	0.85	7	<0.0001 vs. Walk 3
		LCHF - Walk 3 - 25km	0.1	0	7	>0.9999 vs. Walk 1
Is circulating free fatty acid (FFA) altered during a prolonged metabolic challenge (25km walk) following adaptation to either a HCHO or LCHF diet?	Main effect of distance (p<0.0001), no effect of walk number (p=0.1097)	HCHO - Walk 1 - Fasted	0.38	0.11	6	>0.9999 vs Walk 2	mmol/L	Walk 1 vs. Walk 2 vs. Walk 3	2way ANOVA (walk number x distance), Bonferroni post-hoc		Figure 5D	No effect of diet
		HCHO - Walk 2 - Fasted	0.45	0.17	6	>0.9999 vs. Walk 3
		HCHO - Walk 3 - Fasted	0.41	0.08	6	>0.9999 vs. Walk 1
		HCHO - Walk 1 - Baseline	0.08	0.03	6	>0.9999 vs Walk 2
		HCHO - Walk 2 - Baseline	0.13	0.03	6	>0.9999 vs. Walk 3
		HCHO - Walk 3 - Baseline	0.11	0.02	6	>0.9999 vs. Walk 1
		HCHO - Walk 1 - 1km	0.09	0.05	6	>0.9999 vs Walk 2
		HCHO - Walk 2 - 1km	0.11	0.03	6	>0.9999 vs. Walk 3
		HCHO - Walk 3 - 1km	0.07	0.02	6	>0.9999 vs. Walk 1
		HCHO - Walk 1 - 13km	0.33	0.18	6	>0.9999 vs Walk 2
		HCHO - Walk 2 - 13km	0.27	0.15	6	>0.9999 vs. Walk 3
		HCHO - Walk 3 - 13km	0.21	0.13	6	0.2940 vs. Walk 1
		HCHO - Walk 1 - 25km	0.46	0.17	6	0.0226 vs Walk 2
		HCHO - Walk 2 - 25km	0.66	0.36	6	0.0072 vs. Walk 3
		HCHO - Walk 3 - 25km	0.44	0.13	6	>0.9999 vs. Walk 1
	Main effect of distance (p<0.0001), main effect of walk number (p<0.0001)	LCHF - Walk 1 - Fasted	0.4	0.18	7	0.0004 vs Walk 2	mmol/L	Walk 1 vs. Walk 2 vs. Walk 3	Mixed-effects model (test timepoint x diet), Bonferroni post-hoc		Figure 5C
		LCHF - Walk 2 - Fasted	0.78	0.31	6	<0.0001 vs. Walk 3
		LCHF - Walk 3 - Fasted	0.29	0.06	6	0.7835 vs. Walk 1
		LCHF - Walk 1 - Baseline	0.11	0.04	7	<0.0001 vs Walk 2
		LCHF - Walk 2 - Baseline	0.68	0.11	7	<0.0001 vs. Walk 3
		LCHF - Walk 3 - Baseline	0.09	0.01	7	>0.9999 vs. Walk 1
		LCHF - Walk 1 - 1km	0.1	0.06	7	0.0010 vs Walk 2
		LCHF - Walk 2 - 1km	0.45	0.11	7	0.0004 vs. Walk 3
		LCHF - Walk 3 - 1km	0.07	0.03	7	>0.9999 vs. Walk 1
		LCHF - Walk 1 - 13km	0.25	0.23	7	<0.0001 vs Walk 2
		LCHF - Walk 2 - 13km	1.02	0.17	7	<0.0001 vs. Walk 3
		LCHF - Walk 3 - 13km	0.16	0.03	7	0.9531 vs. Walk 1
		LCHF - Walk 1 - 25km	0.44	0.23	7	<0.0001 vs Walk 2
		LCHF - Walk 2 - 25km	1.53	0.28	7	<0.0001 vs. Walk 3
		LCHF - Walk 3 - 25km	0.35	0.2	7	0.9307 vs. Walk 1
Is the capacity to use carbohydrate as fuel increased following a 1-day HCHO restoration period compared to following a 5-day LCHF diet?	Main effect of test timepoint (p=0.0002), main effect of diet (p<0.0001)	Economy Stage 2 Baseline	3.63	0.674364	7	<0.0001 vs. Economy Stage 2 Adapt	g/min	Stage 2 - Economy Test and Pre Race Test Baseline vs. Adapt	2way ANOVA (test timepoint x diet), Bonferroni post-hoc		Figure 6A	Pre Race refers to the economy test performed 45-90min prior to the 10,000m race
						>0.9999 vs. Pre Race Stage 2 Baseline
						0.0012 vs. Pre Race Stage 2 Adapt
		Economy Stage 2 Adapt	0.721429	0.268355	7	<0.0001 vs. Pre Race Stage 2 Baseline
						0.0015 vs. Pre Race Stage 2 Adapt
		Pre Race Stage 2 Baseline	3.53143	0.526891	7	0.0018 vs. Pre Race Stage 2 Adapt
		Pre Race Stage 2 Adapt	2.14571	0.535626	7
	Main effect of test timepoint (p=0.0010), main effect of diet (p<0.0001)	Economy Stage 4 Baseline	5.71	0.904249	7	<0.0001 vs. Economy Stage 4 Adapt	g/min	Stage 4 - Economy Test and Pre Race Test Baseline vs. Adapt	2way ANOVA (test timepoint x diet), Bonferroni post-hoc		Figure 6C	Pre Race refers to the economy test performed 45-90min prior to the 10,000m race
						0.9901 vs. Pre Race Stage 4 Baseline
						0.0010 vs. Pre Race Stage 4 Adapt
		Economy Stage 4 Adapt	2.85	0.917569	7	<0.0001 vs. Pre Race Stage 4 Baseline
						0.0007 vs. Pre Race Stage 4 Adapt
		Pre Race Stage 4 Baseline	5.44571	0.831602	7	0.0031 vs. Pre Race Stage 4 Adapt
		Pre Race Stage 4 Adapt	4.31429	1.01554	7
Is the capacity to use fat as fuel maintained following a 1-day HCHO restoration period compared to following a 5-day LCHF diet?	Main effect of test timepoint (p=0.0001), main effect of diet (p<0.0001)	Economy Stage 2 Baseline	0.22	0.121106	7	<0.0001 vs. Economy Stage 2 Adapt	g/min	Stage 2 - Economy Test and Pre Race Test Baseline vs. Adapt	2way ANOVA (test timepoint x diet), Bonferroni post-hoc		Figure 6B	Pre Race refers to the economy test performed 45-90min prior to the 10,000m race
						>0.9999 vs. Pre Race Stage 2 Baseline
						0.0005 vs. Pre Race Stage 2 Adapt
		Economy Stage 2 Adapt	1.36429	0.230785	7	<0.0001 vs. Pre Race Stage 2 Baseline
						0.0011 vs. Pre Race Stage 2 Adapt
		Pre Race Stage 2 Baseline	0.277143	0.152284	7	0.0008 vs. Pre Race Stage 2 Adapt
		Pre Race Stage 2 Adapt	0.832857	0.191286	7
	Main effect of test timepoint (p=0.0003), main effect of diet (p<0.0001)	Economy Stage 4 Baseline	0.01	0.0264575	7	<0.0001 vs. Economy Stage 4 Adapt	g/min	Stage 4 - Economy Test and Pre Race Test Baseline vs. Adapt	2way ANOVA (test timepoint x diet), Bonferroni post-hoc		Figure 6D	Pre Race refers to the economy test performed 45-90min prior to the 10,000m race
						>0.9999 vs. Pre Race Stage 2 Baseline
						0.0023 vs. Pre Race Stage 4 Adapt
		Economy Stage 4 Adapt	0.922857	0.172889	7	<0.0001 vs. Pre Race Stage 4 Baseline
						0.0002 vs. Pre Race Stage 4 Adapt
		Pre Race Stage 4 Baseline	0.0128571	0.0298408	7	0.0024 vs. Pre Race Stage 4 Adapt
		Pre Race Stage 4 Adapt	0.375714	0.228827	7
Is maximum aerobic capacity (VO2peak) altered following a 5-day dietary intervention?	No effect of test timepoint (p=0.0587) or diet (p=0.1944)	HCHO Baseline	63.85	3.63	6	-	mL/kg/min	HCHO Baseline vs. Adapt	Paired t-test		Figure 7A
		HCHO Adapt	65.43	3.05	6	0.222
Is maximum aerobic capacity (VO2peak) altered following a 5-day dietary intervention?	No effect of test timepoint (p=0.0587) or diet (p=0.1944)	LCHF Baseline	67.7	6.11	7	-	mL/kg/min	LCHF Baseline vs. Adapt	Paired t-test		Figure 7A
		LCHF Adapt	69.97	6.8	7	0.025
Is 10,000m race performance altered following a 5-day dietary intervention?	No effect of time (Baseline vs. Adapt; p=0.2153), or diet (0.5383). Siginificant interaction of time x diet (p=0.0222)	HCHO Baseline			6	0.8786 vs. LCHF Baseline	min:ss.00	HCHO and LCHF Groups Baseline vs. Adapt	Mixed-effects model (test timepoint x diet), Bonferroni post-hoc		Figure 7B
						0.1989 vs. HCHO Adapt
						>0.9999 vs. LCHF Adapt
		LCHF Baseline			7	>0.9999 vs. HCHO Adapt
						>0.9999 vs. LCHF Adapt
		HCHO Adapt			6	>0.9999 vs. LCHF Adapt
		LCHF Adapt			7
Is the change in 10,000m race performance (∆) between races 1-2 different between groups?	Significant difference in ∆ race performance (p=0.009)	HCHO	-5.672	5.55	6	-	%	HCHO vs. LCHF	Unpaired t-test		Figure 7C
		LCHF	2.201	3.39	7	0.0094
Subject Characteristics at Baseline	No difference in age	HCHO	32.7	4.8	6	-	Years	HCHO vs. LCHF	Unpaired t-test		Table 1
		LCHF	28.3	2.7	7	0.0625
	No difference in body mass	HCHO	66.2	7.8	6	-	kg	HCHO vs. LCHF	Unpaired t-test		Table 1
		LCHF	66.2	8.1	7	0.9915
	No difference in baseline VO2peak	HCHO	63.85	3.63	6	-	mL/kg/min	HCHO vs. LCHF	Unpaired t-test		Table 1
		LCHF	67.7	6.11	7	0.2049
	No difference in 10k PB	HCHO	00:40:56.400000	00:01:08.580000	6	-	min:ss	HCHO vs. LCHF	Unpaired t-test		Table 1
		LCHF	00:41:20.920000	00:02:17.030000	7	0.7007
	No difference in 20k PB	HCHO	1:23:40	2:09:00	6	-	h:min:ss	HCHO vs. LCHF	Unpaired t-test		Table 1
		LCHF	1:21:55	2:50:00	7	0.2461
Dietary energy intake (kJ/d) across the three phases	Main effect of time x diet (p=0.011)	HCHO-Baseline	16565	3039	6	0.219 across time	kJ/d	Baseline vs Intervention vs Restoration	2way ANOVA (diet group x time), Bonferroni post-hoc		Table 2	No effect of diet
		HCHO-Intervention	16116	2922	6
		HCHO-Restoration	15777	3392	6
		LCHF-Baseline	15762	1997	7	0.007 vs Restoration	kJ/d	Baseline vs Intervention vs Restoration	2way ANOVA (diet group x time), Bonferroni post-hoc		Table 2
		LCHF-Intervention	14769	1750	7	0.003 vs Baseline
		LCHF-Restoration	15310	1868	7	0.044 vs Intervention
Dietary energy intake (kJ/kg/d) across the three phases	Main effect of time x diet (p=0.001)	HCHO-Baseline	253	27	6	0.179 across time	kJ/kg/d	Baseline vs Intervention vs Restoration	2way ANOVA (diet group x time), Bonferroni post-hoc		Table 2	No effect of diet
		HCHO-Intervention	246	25	6
		HCHO-Restoration	241	32	6
		LCHF-Baseline	242	13	7	0.007 vs Restoration	kJ/kg/d	Baseline vs Intervention vs Restoration	2way ANOVA (diet group x time), Bonferroni post-hoc		Table 2
		LCHF-Intervention	227	14	7	0.001 vs Baseline; 0.028 vs HCHO
		LCHF-Restoration	235	11	7	0.029 vs Intervention
Dietary CHO intake (g/d) across the three phases	Main effect of time x diet (p<0.001)	HCHO-Baseline	647	122	6	0.512 across time	g/d	Baseline vs Intervention vs Restoration	2way ANOVA (diet group x time), Bonferroni post-hoc		Table 2
		HCHO-Intervention	634	114	6
		HCHO-Restoration	624	135	6
		LCHF-Baseline	614	78	7	<0.001 vs Intervention; 0.077 vs Restoration	g/d	Baseline vs Intervention vs Restoration	2way ANOVA (diet group x time), Bonferroni post-hoc		Table 2
		LCHF-Intervention	35	3	7	<0.001 vs HCHO
		LCHF-Restoration	601	72	7	<0.001 vs Intervention
Dietary CHO intake (g/kg/d) across the three phases	Main effect of time x diet (p<0.001)	HCHO-Baseline	9.9	1.1	6	0.439 across time	g/kg/d	Baseline vs Intervention vs Restoration	2way ANOVA (diet group x time), Bonferroni post-hoc		Table 2
		HCHO-Intervention	9.7	1	6
		HCHO-Restoration	9.5	1.3	6
		LCHF-Baseline	9.4	0.5	7	<0.001 vs Intervention; 0.073 vs Restoration	g/kg/d	Baseline vs Intervention vs Restoration	2way ANOVA (diet group x time), Bonferroni post-hoc		Table 2
		LCHF-Intervention	0.5	0	7	<0.001 vs HCHO
		LCHF-Restoration	9.2	0.4	7	<0.001 vs Intervention
Dietary CHO intake (% of energy) across the three phases	Main effect of time x diet (p<0.001)	HCHO-Baseline	65.3	0.4	6	0.111 across time	%	Baseline vs Intervention vs Restoration	2way ANOVA (diet group x time), Bonferroni post-hoc		Table 2
		HCHO-Intervention	65.8	0.3	6
		HCHO-Restoration	66.2	0.7	6
		LCHF-Baseline	65.3	0.4	7	<0.001 vs Intervention; 0.074 vs Restoration	%	Baseline vs Intervention vs Restoration	2way ANOVA (diet group x time), Bonferroni post-hoc		Table 2
		LCHF-Intervention	3.9	0.2	7	<0.001 vs HCHO
		LCHF-Restoration	65.7	0.4	7	<0.001 vs Intervention
Dietary protein intake (g/d) across the three phases	No time x diet interaction (p=0.797), main effect of time (p=0.003)	HCHO-Baseline	151	28	6	0.021 vs Restoration	g/d	Baseline vs Intervention vs Restoration	2way ANOVA (diet group x time), Bonferroni post-hoc		Table 2
		HCHO-Intervention	144	27	6	0.41 vs Baseline
		HCHO-Restoration	139	31	6	0.195 vs Intervention
	No time x diet interaction (p=0.797), main effect of time (p=0.021)	LCHF-Baseline	144	18	7	0.004 vs Restoration	g/d	Baseline vs Intervention vs Restoration	2way ANOVA (diet group x time), Bonferroni post-hoc		Table 2
		LCHF-Intervention	145	17	7	1.00 vs Baseline
		LCHF-Restoration	137	17	7	0.118 vs Intervention
Dietary protein intake (g/kg/d) across the three phases	No time x diet interaction (p=0.779), main effect of time (p<0.001)	HCHO-Baseline	2.3	0.2	6	0.032 vs Restoration	g/kg/d	Baseline vs Intervention vs Restoration	2way ANOVA (diet group x time), Bonferroni post-hoc		Table 2
		HCHO-Intervention	2.2	0.2	6	0.42 vs Baseline
		HCHO-Restoration	2.1	0.3	6	0.155 vs Intervention
	No time x diet interaction (p=0.779), main effect of time (p=0.016)	LCHF-Baseline	2.2	0.1	7	0.007 vs Restoration	g/kg/d	Baseline vs Intervention vs Restoration	2way ANOVA (diet group x time), Bonferroni post-hoc		Table 2
		LCHF-Intervention	2.2	0	7	1.00 vs Baseline
		LCHF-Restoration	2.1	0.1	7	0.082 vs Intervention
Dietary protein intake (% of energy) across the three phases	Main effect of time x diet (p=0.024)	HCHO-Baseline	15.4	0.4	6	0.147 vs Restoration	%	Baseline vs Intervention vs Restoration	2way ANOVA (diet group x time), Bonferroni post-hoc		Table 2
		HCHO-Intervention	15	0.1	6	0.621 vs Baseline
		HCHO-Restoration	14.7	0.2	6	0.318 vs Intervention
		LCHF-Baseline	15.3	0.4	7	0.084 vs Restoration	%	Baseline vs Intervention vs Restoration	2way ANOVA (diet group x time), Bonferroni post-hoc		Table 2
		LCHF-Intervention	16.4	1	7	0.095 vs Baseline; 0.021 vs HCHO
		LCHF-Restoration	16	0.2	7	0.031 vs Intervention
Dietary fat intake (g/d) across the three phases	Main effect of time x diet (p<0.001)	HCHO-Baseline	88	16	6	0.229 across time	g/d	Baseline vs Intervention vs Restoration	2way ANOVA (diet group x time), Bonferroni post-hoc		Table 2
		HCHO-Intervention	86	17	6
		HCHO-Restoration	84	18	6
		LCHF-Baseline	84	11	7	<0.001 vs Intervention; 0.009 vs Restoration	g/d	Baseline vs Intervention vs Restoration	2way ANOVA (diet group x time), Bonferroni post-hoc		Table 2
		LCHF-Intervention	316	39	7	<0.001 vs HCHO
		LCHF-Restoration	82	11	7	<0.001 vs Intervention
Dietary fat intake (g/kg/d) across the three phases	Main effect of time x diet (p<0.001)	HCHO-Baseline	1.3	0.1	6	0.204 across time	g/kg/d	Baseline vs Intervention vs Restoration	2way ANOVA (diet group x time), Bonferroni post-hoc		Table 2
		HCHO-Intervention	1.3	0.1	6
		HCHO-Restoration	1.3	0.2	6
		LCHF-Baseline	1.3	0.1	7	<0.001 vs Intervention; 0.009 vs Restoration	g/kg/d	Baseline vs Intervention vs Restoration	2way ANOVA (diet group x time), Bonferroni post-hoc		Table 2
		LCHF-Intervention	4.9	0.4	7	<0.001 vs HCHO
		LCHF-Restoration	1.3	0.1	7	<0.001 vs Intervention
Dietary fat intake (% of energy) across the three phases	Main effect of time x diet (p<0.001)	HCHO-Baseline	20.1	0.2	6	0.960 across time	%	Baseline vs Intervention vs Restoration	2way ANOVA (diet group x time), Bonferroni post-hoc		Table 2
		HCHO-Intervention	20.1	0.2	6
		HCHO-Restoration	20	0.7	6
		LCHF-Baseline	20.1	0.3	7	<0.001 vs Intervention; 1.00 vs Restoration	%	Baseline vs Intervention vs Restoration	2way ANOVA (diet group x time), Bonferroni post-hoc		Table 2
		LCHF-Intervention	80.5	1	7	<0.001 vs HCHO
		LCHF-Restoration	20.1	0.3	7	<0.001 vs Intervention
Exercise energy expenditure (kcal/d) across the three phases	Main effect of time x diet (p=0.042)	HCHO-Baseline	1633	763	6	0.401 vs Restoration	kcal/d	Baseline vs Intervention vs Restoration	2way ANOVA (diet group x time), Bonferroni post-hoc		Table 2	No effect of time within HCHO
		HCHO-Intervention	1648	472	6	1.000 vs Baseline
		HCHO-Restoration	1533	693	6	1.000 vs Intervention
		LCHF-Baseline	1369	259	7	1.000 vs Restoration, 0.405 vs HCHO	kcal/d	Baseline vs Intervention vs Restoration	2way ANOVA (diet group x time), Bonferroni post-hoc		Table 2
		LCHF-Intervention	1187	222	7	0.008 vs Baseline, 0.041 vs HCHO
		LCHF-Restoration	1358	232	7	0.018 vs Intervention, 0.539 vs HCHO
Energy availability (kcal/kg FFM/d) across the three phases	No main effect of time x diet (p=0.580), no effect of time (p=0.172) or diet (p=0.146)	HCHO-Baseline	39	4	6	-	kcal/kg FFM/d	Baseline vs Intervention vs Restoration	2way ANOVA (diet group x time), Bonferroni post-hoc		Table 2
		HCHO-Intervention	39	1	6	-
		HCHO-Restoration	39	2	6	-
		LCHF-Baseline	41	1	7	-	kcal/kg FFM/d	Baseline vs Intervention vs Restoration	2way ANOVA (diet group x time), Bonferroni post-hoc		Table 2
		LCHF-Intervention	40	1	7	-
		LCHF-Restoration	39	1	7	-
Body Mass Pre/Post Intevention	No difference in body mass	HCHO-Baseline	66.2	7.8	6	-	kg	Baseline vs. Adapt	Paired t-test		Table 3
		HCHO-Adapt	65.5	7.9	6	0.1076
	Body mass decreased post intervention	LCHF-Baseline	66.2	8.1	7	-	kg	Baseline vs. Adapt	Paired t-test		Table 3
		LCHF-Adapt	64.9	8.2	7	0.0029
Is respiratory exchange ratio (VCO2/VO2) altered during incremental exercise following adaptation to either a HCHO or LCHF diet?	Main effect of stage (p<0.0001), no effect of diet (p=0.0695)	HCHO - Baseline Stage 1	0.9	0.02	6	-		Baseline vs. Adapt	2way ANOVA (stage x diet), Bonferroni post-hoc		Table 3	No effect of diet
		HCHO - Baseline Stage 2	0.94	0.01	6	-
		HCHO - Baseline Stage 3	0.97	0.02	6	-
		HCHO - Baseline Stage 4	1.01	1.12	6	-
		HCHO - Baseline Max	1.12	0.03	6	-
		HCHO - Adapt Stage 1	387	0.03	6	0.0009
		HCHO - Adapt Stage 2	0.9	0.03	6	<0.0001
		HCHO - Adapt Stage 3	0.94	0.04	6	0.0016
		HCHO - Adapt Stage 4	0.97	0.04	6	<0.0001
		HCHO - Adapt Max	1.09	0.05	6	0.0002
	Main effect of stage (p<0.0001), main effect of diet (p<0.0001)	LCHF - Baseline Stage 1	0.92	0.02	7	-		Baseline vs. Adapt	2way ANOVA (stage x diet), Bonferroni post-hoc		Table 3
		LCHF - Baseline Stage 2	0.95	0.02	7	-
		LCHF - Baseline Stage 3	0.98	0.02	7	-
		LCHF - Baseline Stage 4	1.02	0.03	7	-
		LCHF - Baseline Max	1.11	0.04	7	-
		LCHF - Adapt Stage 1	0.71	0.03	7	<0.0001
		LCHF - Adapt Stage 2	0.75	0.01	7	<0.0001
		LCHF - Adapt Stage 3	0.79	0.03	7	<0.0001
		LCHF - Adapt Stage 4	0.86	0.04	7	<0.0001
		LCHF - Adapt Max	0.97	0.05	7	<0.0001
Is absolute oxygen consumption (VO2) altered during incremental exercise following adaptation to either a HCHO or LCHF diet?	Main effect of stage (p<0.0001), no effect of diet (p=0.6367	HCHO - Baseline Stage 1	2.78	0.34	6	-		Baseline vs. Adapt	2way ANOVA (stage x diet), Bonferroni post-hoc		Table 3
		HCHO - Baseline Stage 2	3.07	0.38	6	-
		HCHO - Baseline Stage 3	3.43	0.46	6	-
		HCHO - Baseline Stage 4	3.7	0.5	6	-
		HCHO - Baseline Max	4.23	0.51	6	-
		HCHO - Adapt Stage 1	2.71	0.41	6	0.1595
		HCHO - Adapt Stage 2	3	0.41	6	0.126
		HCHO - Adapt Stage 3	3.41	0.46	6	>0.9999
		HCHO - Adapt Stage 4	3.64	0.55	6	0.3509
		HCHO - Adapt Max	4.28	51	6	0.3147
	Main effect of stage (p<0.0001), main effect of diet (p=0.0423)	LCHF - Baseline Stage 1	2.82	0.42	7	-		Baseline vs. Adapt	2way ANOVA (stage x diet), Bonferroni post-hoc		Table 3
		LCHF - Baseline Stage 2	3.14	0.45	7	-
		LCHF - Baseline Stage 3	3.56	0.48	7	-
		LCHF - Baseline Stage 4	3.93	0.51	7	-
		LCHF - Baseline Max	4.46	0.56	7	-
		LCHF - Adapt Stage 1	2.92	0.53	7	0.0022
		LCHF - Adapt Stage 2	3.28	0.53	7	0.0002
		LCHF - Adapt Stage 3	3.66	0.59	7	0.0011
		LCHF - Adapt Stage 4	4.02	0.59	7	0.0049
		LCHF - Adapt Max	4.52	0.61	7	0.4929
Is heart rate altered during incremental exercise following adaptation to either a HCHO or LCHF diet?	Main effect of stage (p<0.0001), no effect of diet (p=0.4183)	HCHO - Baseline Stage 1	133	13	6	-	BPM	Baseline vs. Adapt	2way ANOVA (stage x diet), Bonferroni post-hoc		Table 3
		HCHO - Baseline Stage 2	146	10	6	-
		HCHO - Baseline Stage 3	157	10	6	-
		HCHO - Baseline Stage 4	167	11	6	-
		HCHO - Baseline Max	180	13	6	-
		HCHO - Adapt Stage 1	131	13	6	0.7299
		HCHO - Adapt Stage 2	145	10	6	>0.9999
		HCHO - Adapt Stage 3	156	9	6	>0.9999
		HCHO - Adapt Stage 4	164	10	6	0.366
		HCHO - Adapt Max	177	9	6	0.4377
	Main effect of stage (p<0.0001), no effect of diet (p=0.0830)	LCHF - Baseline Stage 1	143	7	7	-	BPM	Baseline vs. Adapt	2way ANOVA (stage x diet), Bonferroni post-hoc		Table 3	No effect of diet
		LCHF - Baseline Stage 2	156	5	7	-
		LCHF - Baseline Stage 3	168	7	7	-
		LCHF - Baseline Stage 4	178	7	7	-
		LCHF - Baseline Max	192	8	7	-
		LCHF - Adapt Stage 1	148	8	7	0.0182
		LCHF - Adapt Stage 2	160	10	7	0.0261
		LCHF - Adapt Stage 3	172	9	7	0.0529
		LCHF - Adapt Stage 4	180	8	7	0.4884
		LCHF - Adapt Max	192	10	7	>0.9999
Is rate of perceived exertion (RPE) altered during incremental exercise following adaptation to either a HCHO or LCHF diet?	Main effect of stage (p<0.0001), no effect of diet (p=0.5229)	HCHO - Baseline Stage 1	9	2.5	6	-	Borg Scale	Baseline vs. Adapt	2way ANOVA (stage x diet), Bonferroni post-hoc		Table 3
		HCHO - Baseline Stage 2	11.35	1.9	6	-
		HCHO - Baseline Stage 3	13.3	1.2	6	-
		HCHO - Baseline Stage 4	15.3	1.2	6	-
		HCHO - Adapt Stage 1	9.2	1.6	6	>0.9999
		HCHO - Adapt Stage 2	11.3	1.2	6	>0.9999
		HCHO - Adapt Stage 3	12.5	1.4	6	0.7655
		HCHO - Adapt Stage 4	14.2	1.9	6	0.2012
	Main effect of stage (p<0.0001), main effect of diet (p=0.0344)	LCHF - Baseline Stage 1	9.4	2.1	7	-	Borg Scale	Baseline vs. Adapt	2way ANOVA (stage x diet), Bonferroni post-hoc		Table 3
		LCHF - Baseline Stage 2	10.6	2.4	7	-
		LCHF - Baseline Stage 3	13	2.1	7	-
		LCHF - Baseline Stage 4	15.3	1.7	7	-
		LCHF - Adapt Stage 1	10.9	1.8	7	<0.0001
		LCHF - Adapt Stage 2	12.6	1.9	7	<0.0001
		LCHF - Adapt Stage 3	14.3	2.9	7	<0.0001
		LCHF - Adapt Stage 4	15.7	2.3	7	0.1492
Is body mass altered during a prolonged metabolic challenge (25km walk) following adaptation to either a HCHO or LCHF diet?	Main effect of distance (p=0.0018), main effect of walk number (0.0044)	HCHO - Walk 1 - 1km	67	8.1	6	<0.0001 vs. Walk 2 - 1km	kg	Walk 1 vs. Walk 2 vs. Walk 3	2way ANOVA (walk number x distance), Bonferroni post-hoc		Table 4
		HCHO - Walk 2 - 1km	66.4	8.3	6	<0.0001 vs. Walk 3 - 1km
		HCHO - Walk 3 - 1km	65.7	7.7	6	<0.0001 vs. Walk 1 - 1km
		HCHO - Walk 1 - 25km	65.8	7.8	6	0.0093 vs. Walk 2 - 25km
		HCHO - Walk 2 - 25km	65.5	7.8	6	<0.0001 vs. Walk 3 - 25km
		HCHO - Walk 3 - 25km	94.9	7.5	6	<0.0001 vs. Walk 1 - 25km
	Main effect of distance (p=0.0123), main effect of walk number (p<0.0001)	LCHF - Walk 1 - 1km	66.9	8.3	7	<0.0001 vs. Walk 2 - 1km	kg	Walk 1 vs. Walk 2 vs. Walk 3	2way ANOVA (walk number x distance), Bonferroni post-hoc		Table 4
		LCHF - Walk 2 - 1km	64.7	8.2	7	<0.0001 vs. Walk 3 - 1km
		LCHF - Walk 3 - 1km	66.2	8.3	7	0.0002 vs. Walk 1 - 1km
		LCHF - Walk 1 - 25km	66	8	7	<0.0001 vs. Walk 2 - 25km
		LCHF - Walk 2 - 25km	64.4	8.2	7	<0.0001 vs. Walk 3 - 25km
		LCHF - Walk 3 - 25km	65.5	8.2	7	0.0047 vs. Walk 1 - 25km
Is respiratory exchange ratio (VCO/VO2) altered during a prolonged metabolic challenge (25km walk) following adaptation to either a HCHO or LCHF diet?	Main effect of distance (p<0.0001), main effect of walk number (0.0142)	HCHO - Walk 1 - 1km	0.92	0.02	6	0.8832 vs. Walk 2		Walk 1 vs. Walk 2 vs. Walk 3	2way ANOVA (walk number x distance), Bonferroni post-hoc		Table 4
		HCHO - Walk 2 - 1km	0.91	0.02	6	0.0002 vs. Walk 3
		HCHO - Walk 3 - 1km	0.94	0.02	6	0.0040 vs. Walk 1
		HCHO - Walk 1 - 7km	0.9	0.01	6	0.0339 vs. Walk 2
		HCHO - Walk 2 - 7km	0.88	0.01	6	0.0018 vs. Walk 3
		HCHO - Walk 3 - 7km	0.9	0.02	6	0.8832 vs. Walk 1
		HCHO - Walk 1 - 13km	0.9	0.02	6	0.1196 vs. Walk 2
		HCHO - Walk 2 - 13km	0.88	0.02	6	>0.9999 vs. Walk 3
		HCHO - Walk 3 - 13km	0.89	0.03	6	0.5750 vs. Walk 1
		HCHO - Walk 1 - 19km	0.87	0.02	6	>0.9999 vs. Walk 2
		HCHO - Walk 2 - 19km	0.87	0.02	6	0.8832 vs. Walk 3
		HCHO - Walk 3 - 19km	0.87	0.04	6	>0.9999 vs. Walk 1
		HCHO - Walk 1 - 25km	0.87	0.02	6	0.3566 vs. Walk 2
		HCHO - Walk 2 - 25km	0.86	0.03	6	0.0339 vs. Walk 2
		HCHO - Walk 3 - 25km	0.87	0.03	6	0.8832 vs. Walk 1
	Main effect of distance (p<0.0001), main effect of walk number (p<0.0001)	LCHF - Walk 1 - 1km	0.94	0.02	7	<0.0001 vs. Walk 2		Walk 1 vs. Walk 2 vs. Walk 3	2way ANOVA (walk number x distance), Bonferroni post-hoc		Table 4
		LCHF - Walk 2 - 1km	0.77	0.03	7	<0.0001 vs. Walk 3
		LCHF - Walk 3 - 1km	0.95	0.03	7	>0.9999 vs. Walk 1
		LCHF - Walk 1 - 7km	0.92	0.02	7	<0.0001 vs. Walk 2
		LCHF - Walk 2 - 7km	0.75	0.02	7	<0.0001 vs. Walk 3
		LCHF - Walk 3 - 7km	0.93	0.03	7	>0.9999 vs. Walk 1
		LCHF - Walk 1 - 13km	0.92	0.03	7	<0.0001 vs. Walk 2
		LCHF - Walk 2 - 13km	0.76	0.02	7	<0.0001 vs. Walk 3
		LCHF - Walk 3 - 13km	0.93	0.03	7	0.6878 vs. Walk 1
		LCHF - Walk 1 - 19km	0.89	0.02	7	<0.0001 vs. Walk 2
		LCHF - Walk 2 - 19km	0.77	0.03	7	<0.0001 vs. Walk 3
		LCHF - Walk 3 - 19km	0.9	0.03	7	>0.9999 vs. Walk 1
		LCHF - Walk 1 - 25km	0.87	0.04	7	<0.0001 vs. Walk 2
		LCHF - Walk 2 - 25km	0.77	0.03	7	<0.0001 vs. Walk 3
		LCHF - Walk 3 - 25km	0.89	0.02	7	0.6878 vs. Walk 1
Is absolute oxygen consumption (VO2) altered during a prolonged metabolic challenge (25km walk) following adaptation to either a HCHO or LCHF diet?	Main effect of distance (p=0.0026), main effect of walk number (p=0.0343)	HCHO - Walk 1 - 1km	3.13	0.48	6	>0.9999 vs. Walk 2	L/min	Walk 1 vs. Walk 2 vs. Walk 3	2way ANOVA (walk number x distance), Bonferroni post-hoc		Table 4
		HCHO - Walk 2 - 1km	3.16	0.39	6	0.0384 vs. Walk 3
		HCHO - Walk 3 - 1km	3.07	0.48	6	0.2247 vs. Walk 1
		HCHO - Walk 1 - 7km	3.16	0.48	6	>0.9999 vs. Walk 2
		HCHO - Walk 2 - 7km	3.16	0.47	6	0.0091 vs. Walk 3
		HCHO - Walk 3 - 7km	3.05	0.45	6	0.0081 vs. Walk 1
		HCHO - Walk 1 - 13km	3.13	0.52	6	0.2247 vs. Walk 2
		HCHO - Walk 2 - 13km	3.19	0.5	6	0.0029 vs. Walk 3
		HCHO - Walk 3 - 13km	3.06	0.47	6	0.2701 vs. Walk 1
		HCHO - Walk 1 - 19km	3.24	0.5	6	>0.9999 vs. Walk 2
		HCHO - Walk 2 - 19km	3.25	0.45	6	0.0004 vs. Walk 3
		HCHO - Walk 3 - 19km	3.1	0.48	6	0.0011 vs. Walk 1
		HCHO - Walk 1 - 25km	3.26	0.47	6	0.0921 vs. Walk 2
		HCHO - Walk 2 - 25km	3.34	0.49	6	<0.0001 vs. Walk 3
		HCHO - Walk 3 - 25km	3.16	0.42	6	0.0306 vs. Walk 1
	Main effect of distance (p=0.0256), main effect of walk number (p=0.0105)	LCHF - Walk 1 - 1km	3.3	0.39	7	0.5718 vs. Walk 2	L/min	Walk 1 vs. Walk 2 vs. Walk 3	2way ANOVA (walk number x distance), Bonferroni post-hoc		Table 4
		LCHF - Walk 2 - 1km	3.39	0.43	7	0.0029 vs. Walk 3
		LCHF - Walk 3 - 1km	3.15	0.36	7	0.1066 vs. Walk 1
		LCHF - Walk 1 - 7km	3.37	0.32	7	>0.9999 vs. Walk 2
		LCHF - Walk 2 - 7km	3.42	0.4	7	0.0485 vs. Walk 3
		LCHF - Walk 3 - 7km	3.18	0.4	7	0.2531 vs. Walk 1
		LCHF - Walk 1 - 13km	3.2	0.52	7	0.0061 vs. Walk 2
		LCHF - Walk 2 - 13km	3.42	0.39	7	0.0477 vs. Walk 3
		LCHF - Walk 3 - 13km	3.25	0.36	7	>0.9999 vs. Walk 1
		LCHF - Walk 1 - 19km	3.33	0.42	7	0.7539 vs. Walk 2
		LCHF - Walk 2 - 19km	3.41	0.43	7	0.0922 vs. Walk 3
		LCHF - Walk 3 - 19km	3.26	0.4	7	0.8871 vs. Walk 1
		LCHF - Walk 1 - 25km	3.37	0.4	7	0.7291 vs. Walk 2
		LCHF - Walk 2 - 25km	3.45	0.4	7	0.3225 vs. Walk 3
		LCHF - Walk 3 - 25km	3.34	0.38	7	>0.9999 vs. Walk 1
Is heart rate altered during a prolonged metabolic challenge (25km walk) following adaptation to either a HCHO or LCHF diet?	Main effect of distance (p<0.0001), main effect of walk number (p=0.4134)	HCHO - Walk 1 - 1km	132	10	6	0.1464 vs. Walk 2	BPM	Walk 1 vs. Walk 2 vs. Walk 3	2way ANOVA (walk number x distance), Bonferroni post-hoc		Table 4
		HCHO - Walk 2 - 1km	137	7	6	>0.9999 vs. Walk 3
		HCHO - Walk 3 - 1km	135	8	6	0.8269 vs. Walk 1
		HCHO - Walk 1 - 7km	150	8	6	>0.9999 vs. Walk 2
		HCHO - Walk 2 - 7km	149	8	6	0.5521 vs. Walk 3
		HCHO - Walk 3 - 7km	146	15	6	0.3139 vs. Walk 1
		HCHO - Walk 1 - 13km	152	5	6	>0.9999 vs. Walk 2
		HCHO - Walk 2 - 13km	150	8	6	>0.9999 vs. Walk 3
		HCHO - Walk 3 - 13km	149	9	6	0.8596 vs. Walk 1
		HCHO - Walk 1 - 19km	153	5	6	0.9086 vs. Walk 2
		HCHO - Walk 2 - 19km	150	6	6	>0.9999 vs. Walk 3
		HCHO - Walk 3 - 19km	149	8	6	0.4958 vs. Walk 1
		HCHO - Walk 1 - 25km	158	7	6	0.9086 vs. Walk 2
		HCHO - Walk 2 - 25km	155	7	6	>0.9999 vs. Walk 3
		HCHO - Walk 3 - 25km	153	8	6	0.2168 vs. Walk 1
	Main effect of distance (p<0.0001), main effect of walk number (p=0.0008)	LCHF - Walk 1 - 1km	148	5	7	0.2269 vs. Walk 2	BPM	Walk 1 vs. Walk 2 vs. Walk 3	2way ANOVA (walk number x distance), Bonferroni post-hoc		Table 4
		LCHF - Walk 2 - 1km	152	12	7	0.2220 vs. Walk 3
		LCHF - Walk 3 - 1km	148	8	7	>0.9999 vs. Walk 1
		LCHF - Walk 1 - 7km	154	4	7	0.0814 vs. Walk 2
		LCHF - Walk 2 - 7km	161	9	7	0.0090 vs. Walk 3
		LCHF - Walk 3 - 7km	151	5	7	>0.9999 vs. Walk 1
		LCHF - Walk 1 - 13km	154	6	7	0.0034 vs. Walk 2
		LCHF - Walk 2 - 13km	165	6	7	<0.0001 vs. Walk 3
		LCHF - Walk 3 - 13km	151	8	7	0.7017 vs. Walk 1
		LCHF - Walk 1 - 19km	157	6	7	0.0363 vs. Walk 2
		LCHF - Walk 2 - 19km	165	6	7	<0.0001 vs. Walk 3
		LCHF - Walk 3 - 19km	151	9	7	0.1127 vs. Walk 1
		LCHF - Walk 1 - 25km	159	7	7	0.0034 vs. Walk 2
		LCHF - Walk 2 - 25km	170	9	7	0.0004 vs. Walk 3
		LCHF - Walk 3 - 25km	157	11	7	>0.9999 vs. Walk 2
Is rate of perceived exertion (RPE) altered during a prolonged metabolic challenge (25km walk) following adaptation to either a HCHO or LCHF diet?	Main effect of distance (p<0.0001), no effect of walk number (p=0.9060)	HCHO - Walk 1 - 1km	10.3	2.6	6	0.9432 vs. Walk 2	Borg Scale	Walk 1 vs. Walk 2 vs. Walk 3	2way ANOVA (walk number x distance), Bonferroni post-hoc		Table 4
		HCHO - Walk 2 - 1km	9.6	3	6	>0.9999 vs. Walk 3
		HCHO - Walk 3 - 1km	9.9	1.7	6	>0.9999 vs. Walk 1
		HCHO - Walk 1 - 7km	11	2.1	6	>0.9999 vs. Walk 2
		HCHO - Walk 2 - 7km	11.9	1.6	6	0.4029 vs. Walk 3
		HCHO - Walk 3 - 7km	11.3	1.6	6	0.4029 vs. Walk 1
		HCHO - Walk 1 - 13km	12.2	1.7	6	>0.9999 vs. Walk 2
		HCHO - Walk 2 - 13km	12.5	1.6	6	>0.9999 vs. Walk 3
		HCHO - Walk 3 - 13km	12	0.9	6	>0.9999 vs. Walk 1
		HCHO - Walk 1 - 19km	13.2	1.9	6	0.9432 vs. Walk 2
		HCHO - Walk 2 - 19km	13.8	1.5	6	0.4029 vs. Walk 3
		HCHO - Walk 3 - 19km	12.8	0.8	6	>0.9999 vs. Walk 1
		HCHO - Walk 1 - 25km	14.2	1.6	6	>0.9999 vs. Walk 2
		HCHO - Walk 2 - 25km	14.1	2.5	6	0.9432 vs. Walk 3
		HCHO - Walk 3 - 25km	13	1	6	>0.9999 vs. Walk 1
	Main effect of distance (p=0.0005), main effect of walk number (p=0.0004)	LCHF - Walk 1 - 1km	11.3	1.3	7	0.0007 vs. Walk 2	Borg Scale	Walk 1 vs. Walk 2 vs. Walk 3	2way ANOVA (walk number x distance), Bonferroni post-hoc		Table 4
		LCHF - Walk 2 - 1km	13.6	2.4	7	0.0007 vs. Walk 3
		LCHF - Walk 3 - 1km	11.3	1.5	7	>0.9999 vs. Walk 1
		LCHF - Walk 1 - 7km	11.9	1.6	7	<0.0001 vs. Walk 2
		LCHF - Walk 2 - 7km	14.6	2.1	7	0.0003 vs. Walk 3
		LCHF - Walk 3 - 7km	12.14	1.2	7	>0.9999 vs. Walk 1
		LCHF - Walk 1 - 13km	13	1.4	7	0.0504 vs. Walk 2
		LCHF - Walk 2 - 13km	14.4	1.8	7	0.0138 vs. Walk 3
		LCHF - Walk 3 - 13km	12.7	1	7	>0.9999 vs. Walk 1
		LCHF - Walk 1 - 19km	13.4	1.4	7	0.0016 vs. Walk 2
		LCHF - Walk 2 - 19km	15.6	2.8	7	0.0003 vs. Walk 3
		LCHF - Walk 3 - 19km	13.1	1.5	7	>0.9999 vs. Walk 1
		LCHF - Walk 1 - 25km	14.1	2.5	7	0.0001 vs. Walk 2
		LCHF - Walk 2 - 25km	16.7	2.4	7	<0.0001 vs. Walk 3
		LCHF - Walk 3 - 25km	13.7	1.6	7	>0.9999 vs. Walk 1
